# Supplementary material for: Global, Regional, and National Burden of Tracheal, Bronchus, and Lung Cancer in 2022: Evidence from the GLOBOCAN Study
Source: Epidemiologia (Basel). 2024 Dec 17;5(4):785–95. doi: 10.3390/epidemiologia5040053 (PMC11675692; doi:10.3390/epidemiologia5040053)
Supplement: Supplementary file 1 [file epidemiologia-05-00053-s001.zip]

Archive with 1 entries (1 files):
- epidemiologia-3220687-supplementary.pdf
